# Supplementary material for: Characterization of Microalgae Biomass-Based Composites Obtained through Rotational Molding
Source: Polymers (Basel). 2024 Jun 26;16(13):1807. doi: 10.3390/polym16131807 (PMC11243890; doi:10.3390/polym16131807)
Supplement: Supplementary file 1 [file polymers-16-01807-s001.zip]

Archive with 1 entries (1 files):
- polymers-3053764-supplementary.pdf
